# Supplementary material for: Neurexins in serotonergic neurons regulate neuronal survival, serotonin transmission, and complex mouse behaviors
Source: eLife. 2023 Jan 25;12:e85058. doi: 10.7554/eLife.85058 (PMC9876567; doi:10.7554/eLife.85058)
Supplement: Figure 1—source code 1. [file elife-85058-fig1-code1.zip]

Archive with 1 entries (1 files):
- 0eef7819-2afd-4262-85e9-8ef16898588c.R
