# Supplementary material for: Neurexins in serotonergic neurons regulate neuronal survival, serotonin transmission, and complex mouse behaviors
Source: eLife. 2023 Jan 25;12:e85058. doi: 10.7554/eLife.85058 (PMC9876567; doi:10.7554/eLife.85058)
Supplement: Figure 1—source data 1. [file elife-85058-fig1-data1.zip]

Archive with 2 entries (2 files):
- Figure 1 source code.R
- Figure 1-Source Data File.xlsx
