# Supplementary material for: Neurexins in serotonergic neurons regulate neuronal survival, serotonin transmission, and complex mouse behaviors
Source: eLife. 2023 Jan 25;12:e85058. doi: 10.7554/eLife.85058 (PMC9876567; doi:10.7554/eLife.85058)
Supplement: Figure 3—source data 1. [file elife-85058-fig3-data1.zip]

Archive with 3 entries (3 files):
- Figure 3 Figure Supplement 1  Source Data File 2.pdf
- Figure 3 Figure Supplement 1 Source Data File 1.pdf
- Figure 3 Source Data File.xlsx
